# Supplementary material for: Altered Trabecular Bone Structure and Delayed Cartilage Degeneration in the Knees of Collagen VI Null Mice
Source: PLoS One. 2012 Mar 20;7(3):e33397. doi: 10.1371/journal.pone.0033397 (PMC3308976; doi:10.1371/journal.pone.0033397)
Supplement: Table S2 — Biomechanical and biophysical properties of articular cartilage. The elastic modulus, roughness, and coefficient of friction were determined using atomic force microscopy, and the diffusion coefficient was determined using scanning microphotolysis. Data are presented as mean ± standard deviation, *p<0.05, **p<0.01. The F-statistic is included for significant findings. (XLSX) [file pone.0033397.s002.xlsx]

## Sheet: Sheet1 (2)
	TABLE S2
					Wild-type					Knockout				n		ANOVA: Significant Effects
					2-month-old		9-month-old	15-month-old		2-month-old	9-month-old	15-month-old		(per group)		Age	Genotype	A-by-G	F-statistic
			Elastic Modulus (kPa)		58		62	39		46	52	32		22-27		ns
			Roughness, RMS (nm)		347 ± 200		343 ± 232	582 ± 390		489 ± 267	353 ± 192	657 ± 116		6-8		*			4.37
			Coefficient of Friction		0.23 ± 0.12		0.23 ± 0.18	0.17 ± 0.08		0.24 ± 0.20	0.23 ± 0.16	0.19 ± 0.15		7-8		ns
			Diffusion coefficient (mm2/s)		11 ± 7		13 ± 6	12 ± 7		17 ± 11	13 ± 8	13 ± 5		35-54			*	*		5.66	3.26

## Sheet: Sheet1
	TABLE XX: Results of histology and cartilage studies
			Wild-type				Knockout				ANOVA: Significant Effects
			2-month-old	9-month-old	15-month-old		2-month-old	9-month-old	15-month-old		Age	Genotype	Age-by-Genotype
	Histology
		Modified Mankin Scores, max = 28	4.5 ± 2.2	7.5 ± 7.0	11.9 ± 8.8		4.6 ± 4.7	4.5 ± 3.1	7.1 ± 6.6		**	**
		Medial Joint Capsule Thickness (mm)	73 ± 9	166 ± 212	219 ± 114		246 ± 55	223 ± 91	256 ± 118			*
		Subchondral Thickness (mm)	29 ± 18	90 ± 17	126 ± 58		33 ± 5	39 ± 8	37 ± 23		**	**	**
	Atomic Force Microscopy
		Elastic Modulus (kPa)†	58	62	39		46	52	32
		Roughness, RMS (nm)	347 ± 200	343 ± 232	582 ± 390		489 ± 267	353 ± 192	657 ± 116		*
		Coefficient of Friction	0.23 ± 0.12	not measured	0.17 ± 0.08		0.24 ± 0.20	not measured	0.19 ± 0.15
	Diffusion (femoral condyle cartilage)
		D (mm2/s)	11 ± 7	13 ± 6	12 ± 7		17 ± 11	13 ± 8	13 ± 5			*	*
		mean ± SD
	*	p<0.05
	**	p<0.01
	†	Averages only are presented; data was log-transformed for statistical analysis and those log-transformed averages converted to yield kPa.
		Shading identifies the lowest three values per parameter.
